# Supplementary material for: The power and limitations of gene expression pathway analyses toward predicting population response to environmental stressors
Source: Evol Appl. 2020 Mar 3;13(6):1166–82. doi: 10.1111/eva.12935 (PMC7359838; doi:10.1111/eva.12935)
Supplement: Supplementary file 4 [file EVA-13-1166-s004.xlsx]

## Sheet: table S1
Module	Total number of genes	Genes with GO terms	Unclass. mol. processes	Unclass. bio. process	Genes to human Entrez IDs	Genes to zebrafish Entrez IDs	Genes linked to a human KEGG pathway	Genes linked to a zebrafish KEGG pathway
ME01	4752	4541	2168	2080	3453	3787	1450	1332
ME02	1791	1708	851	789	1242	1379	490	430
ME04	693	661	309	294	478	567	218	185
ME05	565	546	240	230	402	456	173	159
ME06	471	450	191	180	324	364	161	144
ME09	389	375	199	190	276	293	114	92
ME10	364	357	162	160	269	297	138	137
ME11	334	319	157	149	237	249	90	73
ME12	289	269	174	153	138	156	66	52
ME14	204	197	92	86	154	168	72	66
ME17	164	149	72	70	104	117	48	35
ME22	99	89	64	35	49	56	15	13
ME24	82	78	30	27	58	66	25	20
ME26	66	65	37	40	32	33	20	16
ME29	48	43	22	23	26	29	13	11
ME33	24	24	10	8	15	18	5	5
Total	10335	9871	6532	6122	7257	8035	3098	2770
